# Supplementary material for: The Correspondence Between Executive Functioning and Academic Achievement Among Children with Prenatal Alcohol Exposure
Source: Children (Basel). 2025 Jun 26;12(7):842. doi: 10.3390/children12070842 (PMC12293274; doi:10.3390/children12070842)
Supplement: Supplementary file 1 [file children-12-00842-s001.zip]

Archive with 1 entries (1 files):
- children-3629314-supplementary.docx
